# Supplementary material for: Copper availability controls niche differentiation between comammox Nitrospira and ammonia-oxidizing bacteria
Source: ISME Commun. 2026 May 17;6(1):ycag135. doi: 10.1093/ismeco/ycag135 (PMC13374858; doi:10.1093/ismeco/ycag135)
Supplement: Supplementary_material_ycag135 [file supplementary_material_ycag135.zip]

Archive with 2 entries (2 files):
- Kazuyoshi_2026_ISME_Comm_Supplementary_Information_ycag135.docx
- Kazuyoshi_2026_ISME_Comm_Supplementary_Tables_ycag135.xlsx
