# Supplementary material for: Copper availability controls niche differentiation between comammox Nitrospira and ammonia-oxidizing bacteria
Source: ISME Commun. 2026 May 17;6(1):ycag135. doi: 10.1093/ismeco/ycag135 (PMC13374858; doi:10.1093/ismeco/ycag135)
Supplement: Supplementary_material_ycag135 [file supplementary_material_ycag135.zip › Kazuyoshi_2026_ISME_Comm_Supplementary_Tables_ycag135.xlsx]

## Sheet: Table Descriptions
Table Numbers	Table Descriptions
Supplementary Table 1	List of HMMs used to search for the nitrification and copper transport genes.
Supplementary Table 2	in silico evaluation of the three amoA mRNA-targeting CARD-FISH probes specificity based on mismatch analysis against 67 reference Nitrospiraceae amoA sequences.
Supplementary Table 3	Overview of Illumina and Nanopore sequencing runs, read counts, and characteristics before and after quality control.
Supplementary Table 4	Summary of hybrid assembly types, combinations of read data used, and number of MAGs constructed with each method.
Supplementary Table 5	Characteristics of all dereplicated MAGs obtained in this study.
Supplementary Table 6	Relative abundance estimates of comammox Nitrospira in the low-dCu bioreactor biomass on day 180, estimated by cell counting of the comammox Nitrospira amoA mRNA-targeted CARD-FISH signal vs. DAPI-staining.
Supplementary Table 7	Composition of the CARD-FISH hybridization and washing buffers.
Supplementary Table 8	ASV table derived from 16S rRNA gene sequencing of all laboratory-scale bioreactors in this study.

## Sheet: Supplementary Table 1
Supplementary Table 1: List of HMMs used to search for the nitrification and copper transport genes
Target genes	Pfam entry
amoA	PF02461
hao	PF13447
nxrA	PF00384
pcoA/copA	PF00394, PF07731, PF07732
pcoB/copB	PF05275
pcoC/copC	PF04234
pcoD/copD	PF05425
copA (ATPase)	PF00122
cueO	PF00394, PF07731, PF07732
cusA	PF00873
cusB	PF00529
cusC	PF02321
cusF	PF11604

## Sheet: Supplementary Table 2
Supplementary Table 2: in silico evaluation of the three amoA mRNA-targeting CARD-FISH probes specificity based on mismatch analysis against 67 reference Nitrospiraceae amoA sequences.
Accession number	NCBI name	Ntsp_amoA_003	Ntsp_amoA_249	Ntsp_amoA_642
GCA_002083355.1	Nitrospira sp. HN-bin3	0	0	0
GCA_002420045.1	Nitrospira sp. UBA5702	0	0	0
GCA_002483475.1	Nitrospira sp. UBA7655	0	0	0
GCA_003529185.1	Nitrospira sp. UBA11158	0	0	0
GCA_016788465.1	Nitrospira sp. new_MAG-286	0	0	0
GCA_900696515.1	Nitrosospira sp. CMX	0	0	0
GCA_002254365.1	Nitrospira sp. UW-LDO-01	0	0	1
GCA_009595005.1	Nitrospira sp. MAG_237	0	0	1
GCA_016712165.1	Nitrospira sp. Hade_18-Q3-R52-61_BAT3C.250	0	0	1
GCA_016722055.1	Nitrospira sp. Ribe_18-Q3-R11-54_MAXAC.200	0	0	1
GCF_001458735.1	Candidatus Nitrospira nitrosa	0	0	1
GCF_001458735.1	Candidatus Nitrospira nitrosa	0	0	1
GCA_002331625.1	Nitrospira sp. UBA2083	0	1	0
GCA_002083365.1	Nitrospira sp. SG-bin1	1	1	0
GCA_902500775.1	Nitrospira sp. RBC069	0	1	1
GCA_015904125.1	Nitrospira sp. YR-XLD	>3	1	1
GCA_011090425.1	Nitrospira sp. LK70	2	1	2
GCA_018242685.1	Nitrospira sp. CTRL-LIN-TMP-bin1	2	1	2
GCA_902500705.1	Nitrospira sp. RBC044	1	1	3
GCA_001464735.1	Nitrospira sp. Ga0074138	1	2	0
GCA_015904025.1	Nitrospira sp. YR-WHU	1	2	1
GCA_015903945.1	Nitrospira sp. YR-XLJ-2	2	2	1
GCA_015904045.1	Nitrospira sp. YR-LS	2	2	1
GCA_018242765.1	Nitrospira sp. KAN-bin1	0	2	2
GCA_018242825.1	Nitrospira sp. AMP-bin1	0	2	2
GCA_005793285.1	Nitrospiraceae bacterium F1-140-MAGs004	1	2	2
GCA_902500825.1	Nitrospira sp. RBC093	1	2	2
GCA_002869845.2	Nitrospira sp. CG24B	1	3	0
GCA_005116745.1	Nitrospira sp. RSF9	1	3	0
GCA_005116955.1	Nitrospira sp. RSF12	1	3	0
GCF_001458775.1	Candidatus Nitrospira nitrificans	1	3	0
GCA_016873515.1	Nitrospira sp. M_DeepCast_50m_m2_151	0	3	1
GCA_002083565.1	Nitrospira sp. ST-bin4	1	3	1
GCA_012030925.1	Nitrospira sp. SU_4_4	1	3	1
GCA_014058405.1	Candidatus Nitrospira kreftii	1	3	1
GCA_015904075.1	Nitrospira sp. YR-JJ	1	3	1
GCA_015904025.1	Nitrospira sp. YR-WHU	2	3	1
GCA_015904055.1	Nitrospira sp. YR-PS	2	3	1
GCA_015904125.1	Nitrospira sp. YR-XLD	2	3	1
GCA_016873455.1	Nitrospira sp. M_DeepCast_65m_mx_150	2	3	1
GCA_005239465.1	Nitrospira sp. RCA	>3	3	2
GCF_001458695.1	Candidatus Nitrospira inopinata	1	3	3
GCA_005116965.1	Nitrospira sp. RSF1	1	>3	0
GCA_013141205.1	Nitrospira sp. P-RSF-IL-20	1	>3	0
GCA_015903995.1	Nitrospira sp. YR-XLJ-1	1	>3	0
GCA_016222925.1	Nitrospirae bacterium NC_groundwater_2002_Pr3_S-0.65um_55_23	1	>3	0
GCA_002083405.1	Nitrospira sp. SG-bin2	1	>3	1
GCA_012032965.1	Nitrospira sp. RL_2_10	1	>3	1
GCA_015903955.1	Nitrospira sp. YR-XLJ-3	1	>3	1
GCA_002331335.1	Nitrospira sp. UBA2082	2	>3	1
GCA_005116895.1	Nitrospira sp. RSF5	>3	>3	1
GCA_015904055.1	Nitrospira sp. YR-PS	>3	>3	1
GCA_015904075.1	Nitrospira sp. YR-JJ	>3	>3	1
GCA_016715825.1	Nitrospira sp. Kalu_18-Q3-R12-55_MAXAC.132v2	1	>3	2
GCA_902500755.1	Nitrospira sp. RBC001	1	>3	2
GCA_016200355.1	Nitrospirae bacterium NC_groundwater_1033_Pr1_S-0.65um_56_10	1	>3	>3
GCA_005116835.1	Nitrospira sp. RSF3	2	>3	>3
GCA_005239475.1	Nitrospira sp. RCB	2	>3	>3
GCA_013140535.1	Nitrospira sp. WB-IL-16	2	>3	>3
GCA_013388555.1	Nitrospirae bacterium L.E.N.18	2	>3	>3
GCA_016880205.1	Nitrospira sp. EFPC_84	2	>3	>3
GCA_002869885.2	Nitrospira sp. CG24C	3	>3	>3
GCA_005116825.1	Nitrospira sp. RSF7	3	>3	>3
GCA_016219645.1	Nitrospirae bacterium NC_groundwater_1886_Pr3_B-0.1um_56_60	3	>3	>3
GCA_003152135.1	Nitrospira sp. palsa_1315	>3	>3	>3
GCA_015904085.1	Nitrospira sp. YR-XJB	>3	>3	>3
GCA_016200355.1	Nitrospirae bacterium NC_groundwater_1033_Pr1_S-0.65um_56_10	>3	>3	>3

## Sheet: Supplementary Table 3
Supplementary Table 3: Overview of Illumina and Nanopore sequencing runs, read counts, and characteristics before and after quality control.
Operational period	Sequencing platform	Raw reads	Direction	Data type	Read count	Read bps	Read length (mean)	Read count (millions)	Read bps (billions)	Reads > 5000 bp	Bps on reads > 5000 bp	N50	L50	QC read count	QC read bps	QC read length (mean)	QC read count (millions)	QC read bps (billions)	QC reads > 5000 bp	QC bps on reads > 5000 bp	QC N50	QC L50	Processing note
Day096	Oxford Nanopore Technologies (ONT)	FullScale_day96_Nanopore.fastq.gz	-	Metagenome	2290584	4893558046	2136	2.3	4.9	233967	1931966619	351236	3882	497856	2899033096	5823	0.5	2.9	226352	1870975584	150675	6242	ONT reads filtered to a minimum of 3kb, then run through porechop
	Illumina MiSeq	FullScale_day96_MiSeq_R1.fastq.gz	R1	Metagenome	13331023	3391833525	254	13.3	3.4	-	-	-	-	9099244	2380185177	262	9.1	2.4	-	-	-	-	MiSeq reads filtered to 160 bp and quality of 18 using bbduk
		FullScale_day96_MiSeq_R2.fastq.gz	R2	Metagenome	13331023	3438049499	258	13.3	3.4	-	-	-	-	9099244	2031386798	223	9.1	2	-	-	-	-	MiSeq reads filtered to 160 bp and quality of 18 using bbduk
	Illumina HiSeq	not performed	-	-	-	-	-	-	-	-	-	-	-	-	-	-	-	-	-	-	-	-	-
		not performed	-	-	-	-	-	-	-	-	-	-	-	-	-	-	-	-	-	-	-	-	-
Day231	Oxford Nanopore Technologies (ONT)	FullScale_day231_Nanopore.fastq.gz	-	Metagenome	2061591	1638786239	795	2.1	1.6	23728	182642118	380266	973	63592	333574614	5246	0.1	0.3	23724	182611266	20663	5325	ONT reads filtered to a minimum of 3kb, then run through porechop
	Illumina MiSeq	not performed	-	-	-	-	-	-	-	-	-	-	-	-	-	-	-	-	-	-	-	-	-
		not performed	-	-	-	-	-	-	-	-	-	-	-	-	-	-	-	-	-	-	-	-	-
	Illumina HiSeq	FullScale_day231_HiSeq_R1.fastq.gz	R1	Metagenome	23026361	3476980511	151	23	3.5	-	-	-	-	18845941	2802123529	149	18.8	2.8	-	-	-	-	HiSeq reads filtered to 100 bp and quality of 20 using bbduk
		FullScale_day231_HiSeq_R2.fastq.gz	R2	Metagenome	23026361	3476980511	151	23	3.5	-	-	-	-	18845941	2644191795	140	18.8	2.6	-	-	-	-	HiSeq reads filtered to 100 bp and quality of 20 using bbduk
Day306	Oxford Nanopore Technologies (ONT)	FullScale_day306_Nanopore.fastq.gz	-	Metagenome	3429912	6252228431	1823	3.4	6.3	263235	2038047827	528445	3414	638961	3480107429	5447	0.6	3.5	263235	2038047827	206884	5591	ONT reads filtered to a minimum of 3kb, then run through porechop
	Illumina MiSeq	not performed	-	-	-	-	-	-	-	-	-	-	-	-	-	-	-	-	-	-	-	-	-
		not performed	-	-	-	-	-	-	-	-	-	-	-	-	-	-	-	-	-	-	-	-	-
	Illumina HiSeq	FullScale_day306_HiSeq_R1.fastq.gz	R1	Metagenome	17278147	2591722050	150	17.3	2.6	-	-	-	-	13810039	2051249699	149	13.8	2.1	-	-	-	-	HiSeq reads filtered to 100 bp and quality of 20 using bbduk
		FullScale_day306_HiSeq_R2.fastq.gz	R2	Metagenome	17278147	2591722050	150	17.3	2.6	-	-	-	-	13810039	1981176864	144	13.8	2	-	-	-	-	HiSeq reads filtered to 100 bp and quality of 20 using bbduk
Day393	Oxford Nanopore Technologies (ONT)	FullScale_day393_Nanopore.fastq.gz	-	Metagenome	3865381	5684486779	1471	3.9	5.7	257455	2184063702	415994	3474	493563	3092664511	6266	0.5	3.1	257455	2184063702	149302	6994	ONT reads filtered to a minimum of 3kb, then run through porechop
	Illumina MiSeq	FullScale_day393_MiSeq_R1.fastq.gz	R1	Metagenome	4696682	1029686038	219	4.7	1	-	-	-	-	1328127	268969929	203	1.3	0.3	-	-	-	-	MiSeq reads filtered to 160 bp and quality of 18 using bbduk
		FullScale_day393_MiSeq_R2.fastq.gz	R2	Metagenome	4696682	1071749292	228	4.7	1.1	-	-	-	-	1328127	239271735	180	1.3	0.2	-	-	-	-	MiSeq reads filtered to 160 bp and quality of 18 using bbduk
	Illumina HiSeq	FullScale_day393_HiSeq_R1.fastq.gz	R1	Metagenome	17000845	2550126750	150	17	2.6	-	-	-	-	13683459	2032797899	149	13.7	2	-	-	-	-	HiSeq reads filtered to 100 bp and quality of 20 using bbduk
		FullScale_day393_HiSeq_R2.fastq.gz	R2	Metagenome	17000845	2550126750	150	17	2.6	-	-	-	-	13683459	1964657182	144	13.7	2	-	-	-	-	HiSeq reads filtered to 100 bp and quality of 20 using bbduk
Day404	Oxford Nanopore Technologies (ONT)	FullScale_day404_Nanopore.fastq.gz	-	Metagenome	2832353	4618893134	1631	2.8	4.6	216338	1890827076	317063	3459	363918	2460304603	6761	0.4	2.5	216338	1890827076	111066	7811	ONT reads filtered to a minimum of 3kb, then run through porechop
	Illumina MiSeq	FullScale_day404_MiSeq_R1.fastq.gz	R1	Metagenome	3969998	820981502	207	4	0.8	-	-	-	-	1189518	237693283	200	1.2	0.2	-	-	-	-	MiSeq reads filtered to 160 bp and quality of 18 using bbduk
		FullScale_day404_MiSeq_R2.fastq.gz	R2	Metagenome	3969998	868125326	219	4	0.9	-	-	-	-	1189518	213495617	180	1.2	0.2	-	-	-	-	MiSeq reads filtered to 160 bp and quality of 18 using bbduk
	Illumina HiSeq	FullScale_day404_HiSeq_R1.fastq.gz	R1	Metagenome	20218090	3032713500	150	20.2	3	-	-	-	-	16577540	2463702177	149	16.6	2.5	-	-	-	-	HiSeq reads filtered to 100 bp and quality of 20 using bbduk
		FullScale_day404_HiSeq_R2.fastq.gz	R2	Metagenome	20218090	3032713500	150	20.2	3	-	-	-	-	16577540	2385776781	144	16.6	2.4	-	-	-	-	HiSeq reads filtered to 100 bp and quality of 20 using bbduk
Day488	Oxford Nanopore Technologies (ONT)	FullScale_day488_Nanopore.fastq.gz	-	Metagenome	2037012	1107888832	544	2	1.1	9082	67338380	472476	597	23116	120691872	5221	0	0.1	9082	67338380	7735	5385	ONT reads filtered to a minimum of 3kb, then run through porechop
	Illumina MiSeq	not performed	-	-	-	-	-	-	-	-	-	-	-	-	-	-	-	-	-	-	-	-	-
		not performed	-	-	-	-	-	-	-	-	-	-	-	-	-	-	-	-	-	-	-	-	-
	Illumina HiSeq	FullScale_day488_HiSeq_R1.fastq.gz	R1	Metagenome	19334901	2919570051	151	19.3	2.9	-	-	-	-	16066469	2389698768	149	16.1	2.4	-	-	-	-	HiSeq reads filtered to 100 bp and quality of 20 using bbduk
		FullScale_day488_HiSeq_R2.fastq.gz	R2	Metagenome	19334901	2919570051	151	19.3	2.9	-	-	-	-	16066469	2269535159	141	16.1	2.3	-	-	-	-	HiSeq reads filtered to 100 bp and quality of 20 using bbduk
Day602	Oxford Nanopore Technologies (ONT)	FullScale_day602_Nanopore.fastq.gz	-	Metagenome	2366188	1914394218	809	2.4	1.9	12026	100344228	529823	1021	39986	199523348	4990	0	0.2	11538	96711965	12158	4873	ONT reads filtered to a minimum of 3kb, then run through porechop
	Illumina MiSeq	FullScale_day602_MiSeq_R1.fastq.gz	R1	Metagenome	15598002	3309421268	212	15.6	3.3	-	-	-	-	9807874	2357619737	240	9.8	2.4	-	-	-	-	MiSeq reads filtered to 160 bp and quality of 18 using bbduk
		FullScale_day602_MiSeq_R2.fastq.gz	R2	Metagenome	15598002	3360395426	215	15.6	3.4	-	-	-	-	9807874	2171620287	221	9.8	2.2	-	-	-	-	MiSeq reads filtered to 160 bp and quality of 18 using bbduk
	Illumina HiSeq	not performed	-	-	-	-	-	-	-	-	-	-	-	-	-	-	-	-	-	-	-	-	-
		not performed	-	-	-	-	-	-	-	-	-	-	-	-	-	-	-	-	-	-	-	-	-

## Sheet: Supplementary Table 4
Supplementary Table 4: Summary of hybrid assembly types, combinations of read data used, and number of MAGs constructed with each method.
Operational period	Hybrid assembly type	Read combination	Bin series	Number of bins
Day096	Long-read-first	Nanopore -> MiSeq	GW096_NP_MS	64
Day231	Long-read-first	Nanopore -> HiSeq	GW231_NP_HS	12
	Short-read-first	HiSeq -> Nanopore	GW231_HS_NP	63
Day306	Long-read-first	Nanopore -> HiSeq	GW306_NP_HS	83
Day393	Long-read-first	Nanopore -> MiSeq	GW393_NP_MS	61
	Long-read-first	Nanopore -> HiSeq	GW393_NP_HS	60
Day404	Long-read-first	Nanopore -> MiSeq	GW404_NP_MS	39
	Long-read-first	Nanopore -> HiSeq	GW404_NP_HS	37
Day488	Long-read-first	Nanopore -> HiSeq	GW488_NP_HS	3
	Short-read-first	HiSeq -> Nanopore	GW488_HS_NP	34
Day602	Long-read-first	Nanopore -> MiSeq	GW602_NP_MS	9
	Short-read-first	MiSeq -> Nanopore	GW602_MS_NP	29

## Sheet: Supplementary Table 5
Supplementary Table 5: Characteristics of all dereplicated MAGs obtained in this study.
MAG ID	Hybrid assembly type	Read combination	Taxonomy (GTDB-R220)	Completeness (%)	Contamination (%)	N50 (bp)	Size (Mbp)	GC content	CDS	Number of contigs	Circular contig	5S rRNA	16S rRNA	23S rRNA	tRNAs	MIMAG quality
SFBR_MAG_01	Long-read-first	Nanopore -> MiSeq	d__Bacteria;p__Pseudomonadota;c__Gammaproteobacteria;o__Methylococcales;f__Methylococcaceae;g__Methylotetracoccus;s__	100	0.2	1430685	5.2	0.62	4747	5	-	2	2	2	48	High
SFBR_MAG_02	Long-read-first	Nanopore -> MiSeq	d__Bacteria;p__Pseudomonadota;c__Alphaproteobacteria;o__Rhizobiales;f__Hyphomicrobiaceae;g__Hyphomicrobium_C;s__Hyphomicrobium_C_zavarzinii	90.9	1.3	826354	4.6	0.64	4628	11	-	1	1	1	47	High
SFBR_MAG_03	Long-read-first	Nanopore -> MiSeq	d__Bacteria;p__Acidobacteriota;c__Blastocatellia;o__Pyrinomonadales;f__Pyrinomonadaceae;g__OLB17;s__OLB17_sp016789145	84.8	3.5	348892	3.9	0.52	4581	33	-	1	1	1	59	Medium
SFBR_MAG_04	Long-read-first	Nanopore -> MiSeq	d__Bacteria;p__Pseudomonadota;c__Alphaproteobacteria;o__Rhizobiales;f__Beijerinckiaceae;g__Methylocystis;s__	98.9	1.3	545880	3.4	0.63	3426	8	-	1	1	1	44	High
SFBR_MAG_05	Long-read-first	Nanopore -> MiSeq	d__Bacteria;p__Pseudomonadota;c__Gammaproteobacteria;o__Methylococcales;f__Methylomonadaceae;g__Methylobacter_C;s__	71.6	4.1	115069	4.2	0.46	5670	64	-	1	1	1	31	Medium
SFBR_MAG_06	Long-read-first	Nanopore -> MiSeq	d__Bacteria;p__Nitrospirota;c__Nitrospiria;o__Nitrospirales;f__Nitrospiraceae;g__Nitrospira_D;s__	86.2	1	992798	3.4	0.58	3346	5	-	1	1	1	41	Medium
SFBR_MAG_07	Long-read-first	Nanopore -> MiSeq	d__Bacteria;p__Planctomycetota;c__UBA1135;o__UBA2386;f__UBA2386;g__;s__	79	3.3	64017	5.6	0.71	4966	139	-	1	2	1	38	Medium
SFBR_MAG_08	Short-read-first	HiSeq -> Nanopore	d__Bacteria;p__Pseudomonadota;c__Alphaproteobacteria;o__Rhizobiales;f__Xanthobacteraceae;g__Bradyrhizobium;s__	100	0.6	137451	6.7	0.63	6401	64	-	1	0	0	98	Medium
SFBR_MAG_09	Short-read-first	HiSeq -> Nanopore	d__Bacteria;p__Pseudomonadota;c__Alphaproteobacteria;o__Caulobacterales;f__TH1-2;g__Vitreimonas;s__	83.6	3.3	11028	3.2	0.65	3656	371	-	0	0	0	31	Medium
SFBR_MAG_10	Short-read-first	HiSeq -> Nanopore	d__Bacteria;p__Pseudomonadota;c__Alphaproteobacteria;o__Rhizobiales;f__Xanthobacteraceae;g__Pseudorhodoplanes;s__	90.6	3.2	16374	5.4	0.63	5551	437	-	2	0	1	35	Medium
SFBR_MAG_11	Short-read-first	HiSeq -> Nanopore	d__Bacteria;p__Chloroflexota;c__Anaerolineae;o__Anaerolineales;f__Villigracilaceae;g__Villigracilis;s__Villigracilis_sp014860745	94.3	1.2	52104	4.4	0.51	4267	128	-	1	1	1	40	High
SFBR_MAG_12	Short-read-first	HiSeq -> Nanopore	d__Bacteria;p__Pseudomonadota;c__Alphaproteobacteria;o__Rhizobiales;f__Aestuariivirgaceae;g__JAEUMG01;s__	90.5	4.3	11861	4.6	0.6	4882	495	-	0	0	0	32	Medium
SFBR_MAG_13	Short-read-first	HiSeq -> Nanopore	d__Bacteria;p__Cyanobacteriota;c__Vampirovibrionia;o__Obscuribacterales;f__Obscuribacteraceae;g__QKMZ01;s__QKMZ01_sp020853845	94.1	2.1	904066	5.7	0.51	4840	13	-	1	2	2	56	High
SFBR_MAG_14	Short-read-first	HiSeq -> Nanopore	d__Bacteria;p__Bacteroidota;c__Bacteroidia;o__Chitinophagales;f__Saprospiraceae;g__Vicinibacter;s__	99.9	0.2	714171	4.4	0.33	3467	12	-	1	2	1	36	High
SFBR_MAG_15	Short-read-first	HiSeq -> Nanopore	d__Bacteria;p__Pseudomonadota;c__Gammaproteobacteria;o__Steroidobacterales;f__Steroidobacteraceae;g__CADEFQ01;s__CADEFQ01_sp963204835	99	0.5	118284	3.5	0.69	3259	53	-	1	1	1	44	High
SFBR_MAG_16	Short-read-first	HiSeq -> Nanopore	d__Bacteria;p__Pseudomonadota;c__Alphaproteobacteria;o__Caulobacterales;f__Hyphomonadaceae;g__UBA7672;s__	99.9	1.3	54680	4.8	0.65	4795	147	-	0	0	0	46	Medium
SFBR_MAG_17	Short-read-first	HiSeq -> Nanopore	d__Bacteria;p__Pseudomonadota;c__Alphaproteobacteria;o__Caulobacterales;f__TH1-2;g__Vitreimonas;s__	100	0.4	222977	3.4	0.64	3523	23	-	1	1	0	47	Medium
SFBR_MAG_18	Short-read-first	HiSeq -> Nanopore	d__Bacteria;p__Pseudomonadota;c__Alphaproteobacteria;o__Micropepsales;f__Micropepsaceae;g__SZUA-430;s__	87.9	0	73660	4.7	0.64	4686	133	-	1	0	1	39	Medium
SFBR_MAG_19	Short-read-first	HiSeq -> Nanopore	d__Bacteria;p__Eisenbacteria;c__RBG-16-71-46;o__RBG-16-71-46;f__RBG-16-71-46;g__CADEFY01;s__	98	1.2	10565	3.6	0.7	3396	416	-	0	0	0	39	Medium
SFBR_MAG_20	Short-read-first	HiSeq -> Nanopore	d__Bacteria;p__Pseudomonadota;c__Alphaproteobacteria;o__Rhizobiales;f__Hyphomicrobiaceae;g__Hyphomicrobium_C;s__Hyphomicrobium_C_sp017304275	72.3	2.1	7044	3.3	0.65	3578	537	-	0	0	0	24	Medium
SFBR_MAG_21	Short-read-first	HiSeq -> Nanopore	d__Bacteria;p__Pseudomonadota;c__Alphaproteobacteria;o__Caulobacterales;f__TH1-2;g__Vitreimonas;s__	96.8	2.5	77184	3.5	0.65	3772	82	-	1	0	0	48	Medium
SFBR_MAG_22	Short-read-first	HiSeq -> Nanopore	d__Bacteria;p__Armatimonadota;c__Fimbriimonadia;o__Fimbriimonadales;f__Fimbriimonadaceae;g__JAHBTD01;s__	92.8	1.1	12346	2.6	0.54	2716	274	-	0	1	0	42	Medium
SFBR_MAG_23	Long-read-first	Nanopore -> HiSeq	d__Bacteria;p__Patescibacteria;c__ABY1;o__HK-STAS-PATE-3;f__;g__;s__	100	0.7	1118340	1.1	0.45	1115	1	+	1	2	1	49	High
SFBR_MAG_24	Long-read-first	Nanopore -> HiSeq	d__Bacteria;p__Bacteroidota;c__Bacteroidia;o__Chitinophagales;f__Saprospiraceae;g__M3007;s__	83.6	2.8	159842	8.6	0.52	8849	93	-	2	0	2	44	Medium
SFBR_MAG_25	Long-read-first	Nanopore -> HiSeq	d__Bacteria;p__Eisenbacteria;c__RBG-16-71-46;o__CAIMUX01;f__CAIMUX01;g__JADJQY01;s__	97.2	1	3949663	5.7	0.67	4321	3	-	0	1	1	46	Medium
SFBR_MAG_26	Long-read-first	Nanopore -> HiSeq	d__Bacteria;p__Nitrospirota;c__Nitrospiria;o__Nitrospirales;f__Nitrospiraceae;g__Nitrospira_D;s__	100	1.3	3499053	3.7	0.56	3670	3	-	1	1	1	47	High
SFBR_MAG_27	Long-read-first	Nanopore -> HiSeq	d__Bacteria;p__Pseudomonadota;c__Gammaproteobacteria;o__Burkholderiales;f__Nitrosomonadaceae;g__Nitrosomonas;s__	91.4	1.2	61338	3.1	0.47	3455	74	-	0	0	1	39	Medium
SFBR_MAG_28	Long-read-first	Nanopore -> HiSeq	d__Bacteria;p__Nitrospirota;c__Nitrospiria;o__Nitrospirales;f__Nitrospiraceae;g__Nitrospira_D;s__	100	0.1	3586525	3.6	0.58	3519	1	-	1	2	2	48	High
SFBR_MAG_29	Long-read-first	Nanopore -> HiSeq	d__Bacteria;p__Nitrospirota;c__Nitrospiria;o__Nitrospirales;f__Nitrospiraceae;g__Nitrospira_A;s__Nitrospira_A_sp900170025	100	1.1	3642607	4.3	0.59	4143	3	-	1	1	1	46	High
SFBR_MAG_30	Long-read-first	Nanopore -> HiSeq	d__Bacteria;p__Planctomycetota;c__Phycisphaerae;o__Phycisphaerales;f__UBA1924;g__JADLCX01;s__	93.3	0.4	4757573	5	0.67	3905	2	-	1	1	1	53	High
SFBR_MAG_31	Long-read-first	Nanopore -> HiSeq	d__Bacteria;p__Pseudomonadota;c__Alphaproteobacteria;o__Rhizobiales;f__Beijerinckiaceae;g__Methylocystis;s__	100	0.4	339587	3.5	0.62	3456	12	-	1	1	1	44	High
SFBR_MAG_32	Long-read-first	Nanopore -> HiSeq	d__Bacteria;p__Bdellovibrionota;c__UBA2394;o__UBA2394;f__UBA2394;g__;s__	95.2	0.7	2453731	2.5	0.45	2481	1	-	1	1	1	40	High
SFBR_MAG_33	Long-read-first	Nanopore -> HiSeq	d__Bacteria;p__Patescibacteria;c__ABY1;o__HK-STAS-PATE-3;f__;g__;s__	98.7	0.6	1089805	1.1	0.55	1113	1	+	1	1	1	49	High
SFBR_MAG_34	Long-read-first	Nanopore -> HiSeq	d__Bacteria;p__Chloroflexota;c__Limnocylindria;o__Limnocylindrales;f__CSP1-4;g__SPCO01;s__	93.5	1.3	3735081	3.7	0.7	3521	1	-	1	1	1	47	High
SFBR_MAG_35	Long-read-first	Nanopore -> HiSeq	d__Bacteria;p__Bacteroidota;c__Bacteroidia;o__Chitinophagales;f__Chitinophagaceae;g__JJ008;s__	99.7	0.9	3263467	4.6	0.44	4211	3	-	0	1	1	37	Medium
SFBR_MAG_36	Long-read-first	Nanopore -> HiSeq	d__Bacteria;p__Pseudomonadota;c__Alphaproteobacteria;o__Rhizobiales;f__Aestuariivirgaceae;g__JAEUMG01;s__	70.8	1.8	102451	5	0.6	6670	73	-	1	2	1	43	Medium
SFBR_MAG_37	Long-read-first	Nanopore -> HiSeq	d__Bacteria;p__Pseudomonadota;c__Alphaproteobacteria;o__Micropepsales;f__Micropepsaceae;g__SZUA-430;s__	93.7	0.2	1143741	5	0.64	5145	19	-	1	2	2	45	High
SFBR_MAG_38	Long-read-first	Nanopore -> HiSeq	d__Bacteria;p__Chloroflexota;c__Anaerolineae;o__Anaerolineales;f__Villigracilaceae;g__Villigracilis;s__Villigracilis_sp014860745	95	3.1	1037983	4	0.51	3970	6	-	1	1	1	47	High
SFBR_MAG_39	Long-read-first	Nanopore -> HiSeq	d__Bacteria;p__Pseudomonadota;c__Gammaproteobacteria;o__Burkholderiales;f__Burkholderiaceae;g__JAEUPI01;s__	100	0.2	4141142	5.3	0.69	4992	2	-	1	1	1	43	High
SFBR_MAG_40	Long-read-first	Nanopore -> MiSeq	d__Bacteria;p__Nitrospirota;c__Nitrospiria;o__Nitrospirales;f__Nitrospiraceae;g__Nitrospira_D;s__	86.6	0.1	618013	3.5	0.58	3898	6	-	1	0	0	41	Medium
SFBR_MAG_41	Long-read-first	Nanopore -> HiSeq	d__Bacteria;p__Nitrospirota;c__Nitrospiria;o__Nitrospirales;f__Nitrospiraceae;g__Nitrospira_D;s__	99.9	0.7	4605269	4.6	0.54	4404	1	+	1	1	1	46	High
SFBR_MAG_42	Long-read-first	Nanopore -> HiSeq	d__Bacteria;p__Pseudomonadota;c__Alphaproteobacteria;o__Rhizobiales;f__Aestuariivirgaceae;g__Nordella;s__	82.1	2.3	719854	6.7	0.62	7451	14	-	1	1	1	64	Medium
SFBR_MAG_43	Long-read-first	Nanopore -> HiSeq	d__Bacteria;p__Chloroflexota;c__Anaerolineae;o__Anaerolineales;f__Villigracilaceae;g__Villigracilis;s__Villigracilis_sp014860745	85.7	1.2	124942	4.1	0.51	4154	47	-	1	1	1	43	Medium
SFBR_MAG_44	Long-read-first	Nanopore -> HiSeq	d__Bacteria;p__Pseudomonadota;c__Alphaproteobacteria;o__Micropepsales;f__Micropepsaceae;g__SZUA-430;s__	86.7	2	336625	5	0.64	5243	30	-	1	1	1	49	Medium
SFBR_MAG_45	Long-read-first	Nanopore -> HiSeq	d__Bacteria;p__Pseudomonadota;c__Alphaproteobacteria;o__Micropepsales;f__Micropepsaceae;g__DMER01;s__	82.3	1.8	107064	3.9	0.62	4904	51	-	1	1	1	43	Medium
SFBR_MAG_46	Short-read-first	HiSeq -> Nanopore	d__Bacteria;p__Pseudomonadota;c__Gammaproteobacteria;o__Burkholderiales;f__Nitrosomonadaceae;g__Nitrosomonas;s__	76.7	0.8	5656	2.1	0.48	2248	418	-	0	0	0	21	Medium
SFBR_MAG_47	Short-read-first	HiSeq -> Nanopore	d__Bacteria;p__Pseudomonadota;c__Gammaproteobacteria;o__DSM-16500;f__DSM-16500;g__2-12-FULL-42-10;s__	77.6	2.5	5879	2.4	0.38	2405	457	-	1	0	0	19	Medium
SFBR_MAG_48	Short-read-first	HiSeq -> Nanopore	d__Bacteria;p__Pseudomonadota;c__Gammaproteobacteria;o__Methylococcales;f__Methylomonadaceae;g__Methylobacter_C;s__	100	0.7	54606	4.5	0.46	4067	129	-	0	0	0	37	Medium
SFBR_MAG_49	Short-read-first	HiSeq -> Nanopore	d__Bacteria;p__Bacteroidota;c__Bacteroidia;o__Chitinophagales;f__Saprospiraceae;g__JABWAJ01;s__	100	0.5	36821	7.3	0.49	5717	307	-	0	0	0	43	Medium
SFBR_MAG_50	Short-read-first	HiSeq -> Nanopore	d__Bacteria;p__Chloroflexota;c__Anaerolineae;o__Epilineales;f__Epilineaceae;g__Epilinea;s__	89.1	2	8811	3.8	0.72	3477	524	-	2	1	0	44	Medium
SFBR_MAG_51	Short-read-first	HiSeq -> Nanopore	d__Bacteria;p__Pseudomonadota;c__Alphaproteobacteria;o__Rhizobiales;f__Aestuariivirgaceae;g__Nordella;s__	100	3.2	91523	6.8	0.62	6522	126	-	1	1	1	65	High
SFBR_MAG_52	Short-read-first	HiSeq -> Nanopore	d__Bacteria;p__Nitrospirota;c__Nitrospiria;o__Nitrospirales;f__Nitrospiraceae;g__Nitrospira_D;s__	83.5	0.7	35354	3.4	0.58	3417	156	-	0	0	0	22	Medium
SFBR_MAG_53	Short-read-first	HiSeq -> Nanopore	d__Bacteria;p__Pseudomonadota;c__Alphaproteobacteria;o__Rhizobiales;f__Hyphomicrobiaceae;g__Hyphomicrobium_C;s__Hyphomicrobium_C_sp017304275	84.2	6.1	8926	3.5	0.65	3666	477	-	1	1	0	27	Medium
SFBR_MAG_54	Short-read-first	HiSeq -> Nanopore	d__Bacteria;p__Actinomycetota;c__Acidimicrobiia;o__Acidimicrobiales;f__Ilumatobacteraceae;g__UBA668;s__	92.5	1	27211	4.5	0.7	4391	246	-	1	0	0	42	Medium
SFBR_MAG_55	Short-read-first	HiSeq -> Nanopore	d__Bacteria;p__Pseudomonadota;c__Gammaproteobacteria;o__Burkholderiales;f__Burkholderiaceae;g__Rubrivivax;s__	97	0.3	50518	5.8	0.7	5198	174	-	1	0	1	40	Medium
SFBR_MAG_56	Short-read-first	HiSeq -> Nanopore	d__Bacteria;p__Actinomycetota;c__Acidimicrobiia;o__Acidimicrobiales;f__Ilumatobacteraceae;g__UBA668;s__	79.9	0.2	13948	3	0.64	3120	297	-	0	0	0	38	Medium
SFBR_MAG_57	Short-read-first	HiSeq -> Nanopore	d__Bacteria;p__Pseudomonadota;c__Alphaproteobacteria;o__Rhizobiales;f__Xanthobacteraceae;g__Bradyrhizobium;s__	89.7	0.9	35612	5.5	0.65	5352	234	-	0	0	0	38	Medium
SFBR_MAG_58	Short-read-first	MiSeq -> Nanopore	d__Bacteria;p__Bacteroidota;c__Bacteroidia;o__Chitinophagales;f__Chitinophagaceae;g__JJ008;s__	100	0	685765	5.4	0.46	4472	15	-	0	1	1	48	Medium
SFBR_MAG_59	Short-read-first	MiSeq -> Nanopore	d__Bacteria;p__Pseudomonadota;c__Alphaproteobacteria;o__Rhizobiales;f__Beijerinckiaceae;g__Methylocystis;s__	74.2	0.4	20021	2.8	0.64	2832	215	-	0	0	0	39	Medium
SFBR_MAG_60	Short-read-first	MiSeq -> Nanopore	d__Bacteria;p__Pseudomonadota;c__Gammaproteobacteria;o__Burkholderiales;f__Burkholderiaceae;g__CADEEN01;s__	95.7	0.5	55720	4.2	0.7	4045	124	-	0	1	0	34	Medium
SFBR_MAG_61	Short-read-first	MiSeq -> Nanopore	d__Bacteria;p__Pseudomonadota;c__Gammaproteobacteria;o__Burkholderiales;f__Nitrosomonadaceae;g__Nitrosomonas;s__	100	1.8	139520	2.8	0.42	2502	25	-	0	0	0	37	Medium
SFBR_MAG_62	Short-read-first	MiSeq -> Nanopore	d__Bacteria;p__Bdellovibrionota;c__Bdellovibrionia;o__Bdellovibrionales;f__Bdellovibrionaceae;g__UBA5009;s__	99.1	0.7	119001	3.5	0.43	3435	53	-	1	2	1	36	High
SFBR_MAG_63	Short-read-first	MiSeq -> Nanopore	d__Bacteria;p__Pseudomonadota;c__Gammaproteobacteria;o__Burkholderiales;f__Methylophilaceae;g__Methylotenera;s__	98.8	0.5	266448	2.8	0.44	2591	16	-	1	1	1	39	High
SFBR_MAG_64	Short-read-first	MiSeq -> Nanopore	d__Bacteria;p__Pseudomonadota;c__Gammaproteobacteria;o__Burkholderiales;f__Nitrosomonadaceae;g__Nitrosomonas;s__	88.4	1	15672	2.6	0.48	2464	249	-	0	0	0	16	Medium
SFBR_MAG_65	Short-read-first	MiSeq -> Nanopore	d__Bacteria;p__Pseudomonadota;c__Gammaproteobacteria;o__Burkholderiales;f__Nitrosomonadaceae;g__Nitrosomonas;s__	100	0	60785	3.2	0.45	2958	95	-	0	0	0	30	Medium
SFBR_MAG_66	Short-read-first	MiSeq -> Nanopore	d__Bacteria;p__Pseudomonadota;c__Gammaproteobacteria;o__Burkholderiales;f__Burkholderiaceae;g__;s__	96.9	0	41156	2.8	0.59	2519	116	-	0	0	0	36	Medium
SFBR_MAG_67	Short-read-first	MiSeq -> Nanopore	d__Bacteria;p__Pseudomonadota;c__Gammaproteobacteria;o__Methylococcales;f__Methylomonadaceae;g__Methylosarcina;s__	88.7	1.1	8476	3.8	0.54	3783	533	-	1	0	0	29	Medium

## Sheet: Supplementary Table 6
Supplementary Table 6: Relative abundance estimates of comammox Nitrospira in the low-dCu bioreactor biomass on day 180, estimated by cell counting of the comammox Nitrospira amoA mRNA-targeted CARD-FISH signal vs. DAPI-staining.
Image_ID	Cell count (all)	Cell count (comammox)	Comammox/all (%)
Well_01_01	645	71	11.0078
Well_01_02	267	77	28.839
Well_01_03	1003	116	11.5653
Well_01_04	643	143	22.2395
Well_01_05	525	73	13.9048
Well_01_06	503	31	6.16302
Well_01_07	607	75	12.3558
Well_01_08	769	99	12.8739
Well_01_09	1228	70	5.70033
Well_01_10	196	37	18.8776
Well_01_11	710	46	6.47887
Well_01_12	1527	117	7.66208
Well_02_01	830	119	14.3373
Well_02_02	732	62	8.46995
Well_02_03	981	103	10.4995
Well_02_04	939	108	11.5016
Well_02_05	261	35	13.41
Well_02_06	597	70	11.7253
Well_02_07	369	30	8.13008
Well_02_08	399	41	10.2757
Well_02_09	175	21	12
Well_02_10	665	65	9.77444
Well_02_11	309	46	14.8867
Well_02_12	851	41	4.81786
Mean	655.458	70.6667	11.979
Standard deviation	332.818	33.7905	5.39623

## Sheet: Supplementary Table 7
Supplementary Table 7: Composition of the CARD-FISH hybridization and washing buffers.
Composition of the hybridization buffer
Target formamide concentration (v/v%)	Formamide volume (µL)	5 M NaCl volume (µL)	1 M Tris-HCl volume (µL)	Sodium Dextran Sulfate mass (mg)	Water volume (µL)	10 w/v% SDS volume (µL)
10	200	360	40	200	1000	2
20	400	360	40	200	800	2
30	600	360	40	200	600	2
40	800	360	40	200	400	2
45	900	360	40	200	300	2
50	1000	360	40	200	200	2
60	1200	360	40	200	0	2
* Final concentration: 0.9 M NaCl, 20 mM Tris-HCl , 10 w/v% Sodium Dextran Sulfate, 0.01 w/v% SDS
Composition of the washing buffer
Target formamide concentration (v/v%)	5 M NaCl volume (µL)	1 M Tris-HCl volume (µL)	0.5 M EDTA volume (µL)	Water volume (µL)	10 w/v% SDS volume (µL)
10	4500	1000	500	43950	50
20	2250	1000	500	46200	50
30	1120	1000	500	47330	50
40	560	1000	500	47890	50
45	400	1000	500	48050	50
50	280	1000	500	48170	50
60	140	1000	500	48310	50
* Final concentration: 28-900 mM NaCl, 20 mM Tris-HCl , 5 mM EDTA, 0.01 w/v% SDS

## Sheet: Supplementary Table 8
Supplementary Table 8: ASV table derived from 16S rRNA gene sequencing of all laboratory-scale bioreactors in this study.
asv_seq	Kingdom	Phylum	Class	Order	Family	Genus	asv_id	Guilds*	day000 (main; seed, pre_02; seed)	day015 (main; low-dCu)	day035 (main; low-dCu)	day050 (main; low-dCu)	day070 (main; low-dCu)	day090 (main; low-dCu)	day120 (main; low-dCu)	day150 (main; low-dCu)	day180 (main; low-dCu)	day015 (main; high-dCu)	day035 (main; high-dCu)	day050 (main; high-dCu)	day070 (main; high-dCu)	day090 (main; high-dCu)	day120 (main; high-dCu)	day150 (main; high-dCu)	day180 (main; high-dCu)	day000 (pre_01; seed)	day020 (pre_01; low-dCu)	day045 (pre_01; low-dCu)	day075 (pre_01; low-dCu)	day090 (pre_01; low-dCu)	day015 (pre_02; low-dCu)	day070 (pre_02; low-dCu)	day090 (pre_02; low-dCu)	day120 (pre_02; low-dCu)	day150 (pre_02; low-dCu)	day180 (pre_02; low-dCu)	day000 (pre_03; seed)	day015 (pre_03; low-dCu)	day030 (pre_03; low-dCu)	day015 (pre_03; high-dCu)	day030 (pre_03; high-dCu)
AACCAGCACCTCGAGTGGTCAGGAGGTTTATTGGGCCTAAAGCATCCGTAGCCGGTTGCATAAGTTTTCGGTTAAATCTATGCGCTTAACGTATAGGCCGCCGAAAATACTGTGCAGCTAGGGAGTGGGAGAGGTACACGGTACTCGATAGGAAGGGGTAAAATCCTTTGATCTATTGATGACCACCTGTGGCGAAGGCGGTGTACCAGAACACGTTCGACGGTGAGGGATGAAAGCTGGGGGAGCAAACCGG	Archaea	Crenarchaeota	Nitrososphaeria	Nitrosopumilales	Nitrosopumilaceae	Candidatus Nitrosotenuis	ASV233	AOA	0.453159	0	0	0	0	0	0	0	0	0	0	0	0	0	0	0	0	0	0	0	0	0	0	0	0	0	0	0	0.0655799	0	0	0	0
AACCAGCACCTCAAGTGGTCAGGATGATTATTGGGCCTAAAGCATCCGTAGCCGGCTCTGTAAGTTTTCGGTTAAATCTATACGCTCAACGTATAGGCTGCCGGGAGTACTGCAGAGCTAGGGAGTGGGAGAGGTAGACGGTACTCGGTAGGAAGGGGTAAAATCCTTTGATCTATTGATGACCACCTGTGGCGAAGGCGGTCTACCAGAACACGTCCGACGGTGAGGGATGAAAGCTGGGGGAGCAAACCGG	Archaea	Crenarchaeota	Nitrososphaeria	Nitrosopumilales	Nitrosopumilaceae	Candidatus Nitrosopumilus	ASV698	AOA	0	0	0	0	0	0	0	0	0	0	0	0	0	0	0	0	0	0	0	0	0	0	0	0	0	0	0	0	0	0	0	0	0
TACGTAGGGTGCAAGCGTTAATCGGAATTACTGGGCGTAAAGGGTGCGTAGGCGGTTTTGTAAGTCAGATGTGAAATCCCCGGGCTTAACCTGGGAATTGCGTTTGAAACTGCAAGACTAGAGTGCGGCAGAGGGAGGTGGAATTCCATGTGTAGCAGTGAAATGCGTAGAGATATGGAAGAACATCGATGGCGAAGGCAACCTCCTGGGCTAGCACTGACGCTCATGCACGAAAGCGTGGGGAGCAAACAGG	Bacteria	Proteobacteria	Gammaproteobacteria	Burkholderiales	Nitrosomonadaceae	Nitrosomonas	ASV4	AOB	0.00423513	0	4.98088	8.46694	8.62969	5.41284	1.04701	0.961178	0.199203	6.73522	14.8635	8.17977	7.32055	10.697	10.2814	11.0921	8.7069	0	0	0	0	0.00920895	0.0173762	2.39798	1.66697	0.283745	0.169554	0	0	0	0	0.015108	0
TACGTAGGGTGCAAGCGTTAATCGGAATTATTGGGCGTAAAGGGTGCGCAGGCGGTATTGTAAGTCAGATGTGAAAGCCCCGGGCTTAACCTGGGAATTGCGTTTGAAACTGCAATGCTAGAGTGTGATAGAGGAAAGTGGAATTCCATGTGTAGCAGTGAAATGCGTAGAGATGTGGAAGAACACCAATGGCGAAGGCAGCTTTCTGGATTAACACTGACGCTCATGCACGAAAGCGTGGGGAGCAAACAGG	Bacteria	Proteobacteria	Gammaproteobacteria	Burkholderiales	Nitrosomonadaceae	Nitrosomonas	ASV8	AOB	13.112	19.1938	0.0956023	0.0810665	0	0	0.0165317	0.0187547	0.0110668	4.29673	0.18385	0.131628	0.0674359	0.00239521	0	0	0.027974	12.0667	2.05368	0.733549	0.984811	0.755134	3.26672	0.00871992	0.0052836	0	0	0	9.43414	11.3324	6.57573	25.6157	12.0728
TACGTAGGGTGCGAGCGTTAATCGGAATTACTGGGCGTAAAGGGTGCGCAGGCGGTTTTGTAAGTCAGATGTGAAATCCCCGGGCTTAACCTGGGAATTGCGTTTGAAACTACAAAACTAGAGTGTAGCAGAGGGAGGTGGAATTCCATGTGTAGCAGTGAAATGCGTAGAGATATGGAAGAACATCGATGGCGAAGGCAGCCTCCTGGGTTAACACTGACGCTCATGCACGAAAGCGTGGGGAGCAAACAGG	Bacteria	Proteobacteria	Gammaproteobacteria	Burkholderiales	Nitrosomonadaceae	Nitrosomonas	ASV26	AOB	0.0127054	0.388796	3.89101	2.45902	2.20506	1.09814	0.479418	0.164104	0.105135	0.00734484	0.00707114	0	0	0	0	0	0	0.0370714	0.0720591	0.0431499	0.0333834	0.0276269	0.0173762	0.30229	0.303807	0.709364	0.462836	0.339531	0.00936856	0.228296	1.30477	0.143526	0.00862962
TACGTAGGGTGCGAGCGTTAATCGGAATTACTGGGCGTAAAGGGTGCGCAGGCGGTTCTGTAAGTCAGATGTGAAATCCCCGGGCTTAACCTGGGAACTGCGTTTGAAACTACAGGACTAGAGTGTGGCAGAGGGGGGTGGAATTCCATGTGTAGCAGTGAAATGCGTAGAGATATGGAAGAACATCGATGGCGAAGGCAGCCCCCTGGGTTAACACTGACGCTCATGCACGAAAGCGTGGGGAGCAAACAGG	Bacteria	Proteobacteria	Gammaproteobacteria	Burkholderiales	Nitrosomonadaceae	Nitrosomonas	ASV90	AOB	0.465865	0.349123	0.525813	0.153126	0.0148489	0.00278009	0	0	0	1.92435	0.0636402	0.0564122	0	0.00479042	0	0	0	1.94625	0.864709	0.280475	0.150225	0.0460448	0.0347524	0	0	0	0	0	0.0468428	0.443909	0.148269	0.838495	3.49499
TACGTAGGGTGCAAGCGTTAATCGGAATTACTGGGCGTAAAGGGTGCGCAGGCGGTTCTGTAAGTCAGATGTGAAATCCCCGGGCTTAACCTGGGAACTGCGTTTGAAACTGCAGAGCTAGAGTGCGGCAGAGGGAGGTGGAATTCCATGTGTAGCAGTGAAATGCGTAGAGATATGGAAGAACATCGATGGCGAAGGCAACCTCCTGGGCTAGCACTGACGCTCATGCACGAAAGCGTGGGGAGCAAACAGG	Bacteria	Proteobacteria	Gammaproteobacteria	Burkholderiales	Nitrosomonadaceae	Nitrosomonas	ASV134	AOB	0.00423513	0.0158692	0.0382409	0.0360295	0.101468	0.400334	0.242464	0.0328207	0.0110668	0.00734484	0.00707114	0.0188041	0	0	0.00445276	0	0	0	0	0	0	0.0736716	0	0.0523195	0.346076	0.0689096	0.128311	0.0323363	0	0.00634156	0	0.0755401	2.10563
TACGTAGGGTGCAAGCGTTAATCGGAATTACTGGGCGTAAAGGGTGCGCAGGCGGTTCTGTAAGTCAGATGTGAAATCCCCGGGCTTAACCTGGGAACTGCGTTTGAAACTGCAGAGCTAGAGTGCAGCAGAGGGAGGTGGAATTCCATGTGTAGCAGTGAAATGCGTAGAGATATGGAAGAACATCGATGGCGAAGGCAACCTCCTGGGCTAGCACTGACGCTCATGCACGAAAGCGTGGGGAGCAAACAGG	Bacteria	Proteobacteria	Gammaproteobacteria	Burkholderiales	Nitrosomonadaceae	Nitrosomonas	ASV148	AOB	0	0	0.544933	0.495406	0.230158	0.030581	0	0	0	0	0	0	0	0	0	0	0	0	0	0	0	0	0	0.0348797	0.213986	0.00810701	0	0	0	0	0	1.94893	0.0172592
TACGTAGGGTGCAAGCGTTAATCGGAATTATTGGGCGTAAAGGGTGCGCAGGCGGTTTTGTAAGTCAGATGTGAAATCCCCGGGCTTAACCTGGGAATTGCGTTTGAAACTACAAGACTAGAGTGTGGCAGAGGGGGGTGGAATTCCATGTGTAGCAGTGAAATGCGTAGAGATGTGGAAGAACATCGATGGCGAAGGCAACCCCCTGGGTTAACACTGACGCTCAGGCACGAAAGCGTGGGGAGCAAACAGG	Bacteria	Proteobacteria	Gammaproteobacteria	Burkholderiales	Nitrosomonadaceae	Nitrosomonas	ASV190	AOB	0	0	0	0	0.0123741	0.0278009	0.19838	0.192236	0.298805	0	0	0	0	0.00239521	0	0	0	0	0	0	0	0.00920895	0	0	0	0.00405351	0.00916506	0.00808407	0	0	0	0.00755401	0.00862962
TACGTAGGGTGCGAGCGTTAATCGGAATTACTGGGCGTAAAGGGTGCGCAGGCGGTTTTGTAAGTCAGATGTGAAATCCCCGGGCTTAACCTGGGAATTGCGTTTGAAACTATAAGACTAGAGTGCAAGAGAGGGGAGTGGAATTCCATGTGTAGCAGTGAAATGCGTAGAGATGTGGAAGAACACCGATGGCGAAGGCAGCTCCCTGGATTGACACTGACGCTCATGCACGAAAGCGTGGGGAGCAAACAGG	Bacteria	Proteobacteria	Gammaproteobacteria	Burkholderiales	Nitrosomonadaceae	Nitrosomonas	ASV321	AOB	0.00423513	0	0	0	0.0494964	0	0.0165317	0.00937734	0	0	0	0	0.019981	0.0263473	0.00890551	0	0	0	0	0	0	0.00920895	0	0.00290664	0	0.00405351	0.00458253	0	0	0	0	0	0
TACGTAGGGTGCGAGCGTTAATCGGAATTACTGGGCGTAAAGGGTGCGCAGGCGGTTTTGCAAGTCAGATGTGAAAGCCCCGGGCTTAACCTGGGAATTGCGTTTGAAACTACAAGGCTAGAGTGCAGCAGAGGGGAGTGGAATTCCATGTGTAGCAGTGAAATGCGTAGAGATGTGGAAGAACACCGATGGCGAAGGCAGCTCCCTGGGTTGACACTGACGCTCATGCACGAAAGCGTGGGGAGCAAACAGG	Bacteria	Proteobacteria	Gammaproteobacteria	Burkholderiales	Nitrosomonadaceae	Nitrosomonas	ASV451	AOB	0	0	0.0382409	0	0.00247482	0.0111204	0.0220422	0.00468867	0	0	0	0	0.00499525	0.00479042	0	0	0.0069935	0	0	0	0	0	0	0	0.0105672	0	0	0	0	0	0	0	0
TACGTAGGGTGCAAGCGTTAATCGGAATTACTGGGCGTAAAGGGTGCGCAGGCGGTTCTGTAAGTCAGATGTGAAATCCCCGGGCTTAACCTGGGAATTGCGTTTGAAACTGCAGATCTAGAGTGCGGCAGAGGGAGGTGGAATTCCATGTGTAGCAGTGAAATGCGTAGAGATATGGAAGAACATCGATGGCGAAGGCAACCTCCTGGGCTAGCACTGACGCTCATGCACGAAAGCGTGGGGAGCAAACAGG	Bacteria	Proteobacteria	Gammaproteobacteria	Burkholderiales	Nitrosomonadaceae	Nitrosomonas	ASV728	AOB	0	0	0	0	0	0	0	0	0	0	0	0	0	0	0	0	0	0	0	0	0.650976	2.69822	0	0	0	0	0	0	0	0	0	0	0.0345185
TACGTAGGGTGCGAGCGTTAATCGGAATTACTGGGCGTAAAGGGTGCGCAGGCGGTTTTGTAAGTCAGATGTGAAATCCCCGGGCTTAACCTGGGAATTGCGTTTGAAACTACAAATCTAGAGTGTGGCAGAGGGAGGTGGAATTCCATGTGTAGCAGTGAAATGCGTAGAGATATGGAAGAACATCGATGGCGAAGGCAGCCTCCTGGGTTAACACTGACGCTCATGCACGAAAGCGTGGGGAGCAAACAGG	Bacteria	Proteobacteria	Gammaproteobacteria	Burkholderiales	Nitrosomonadaceae	Nitrosomonas	ASV763	AOB	0	0	0	0	0	0	0	0	0	0	0	0	0	0	0	0	0	0.055607	0.0720591	0	0.0333834	0.0184179	0.0521286	0.0116266	0.0052836	0	0	0	0.19674	0	0	0	0
TACGTAGGGTGCGAGCGTTAATCGGAATTACTGGGCGTAAAGCGTGCGCAGGCGGTTTTGTAAGTCAGATGTGAAATCCCCGGGCTTAACCTGGGAACTGCGTTTGAAACTACAAGGCTAGAGTGTGGCAGAGGGGGGTGGAATTCCACGTGTAGCAGTGAAATGCGTAGAGATGTGGAGGAACACCGATGGCGAAGGCAGCCCCCTGGGTTAACACTGACGCTCAGGCACGAAAGCGTGGGGAGCAAACAGG	Bacteria	Proteobacteria	Gammaproteobacteria	Burkholderiales	Nitrosomonadaceae	Nitrosospira	ASV768	AOB	0	0	0	0	0	0	0	0	0	0	0	0	0	0	0	0	0	0.0185357	0	0	0	0	0.0086881	0.00290664	0	0	0	0	0	0	0	0.219066	0.172592
TACGAAGGTGGCAAGCGTTGTTCGGATTTACTGGGCGTACAGGGAGCGTAGGCGGTTGGGTAAGCCCTCCGTGAAATCTCCGGGCCTAACCCGGAAAGTGCGGAGGGGACTGCTCGGCTAGAGGATGGGAGAGGAGCGCGGAATTCCCGGTGTAGCGGTGAAATGCGTAGAGATCGGGAGGAAGGCCGGTGGCGAAGGCGGCGCTCTGGAACATTTCTGACGCTGAGGCTCGAAAGCGTGGGGAGCAAACAGG	Bacteria	Nitrospirota	Nitrospiria	Nitrospirales	Nitrospiraceae	Nitrospira	ASV5	Comammox	9.54599	8.30755	6.27151	11.2232	5.09318	6.61384	6.25999	4.44955	11.5925	2.95997	0.155565	0.564122	0.0824217	0.28982	0.0712441	0.051784	0.0069935	0.963855	6.14304	12.9018	18.8449	12.0729	12.7715	10.3564	16.0384	10.5107	13.7155	20.0404	8.70339	6.00545	11.0386	5.3709	0.67311
TACGAAGGTGGCAAGCGTTGTTCGGATTTACTGGGCGTAAAGGGAGCGTAGGCGGTTGGGTAAGCCCTCCGTGAAATCTCCGGGCCTAACCCGGAAAGGGCGGAGGGGACTGCTCGGCTAGAGGATGGGAGAGGAGCGCGGAATTCCCGGTGTAGCGGTGAAATGCGTAGAGATCGGGAGGAAGGCCGGTGGCGAAGGCGGCGCTCTGGAACATATCTGACGCTGAGGCTCGAAAGCGTGGGGAGCAAACAGG	Bacteria	Nitrospirota	Nitrospiria	Nitrospirales	Nitrospiraceae	Nitrospira	ASV179	Comammox	0.254108	0.0555423	0.00956023	0	0.00247482	0.00278009	0	0	0.0110668	0	0	0	0	0.00239521	0.00445276	0	0	0	0.0360295	0.021575	0.116842	0.202597	0.173762	0	0	0	0	0	0.0562114	0.0253662	0	0	0
TACGAAGGTGGCAAGCGTTGTTCGGATTCACTGGGCGTACAGGGAGCGTAGGCGGTTGAGTAAGCCCTCCGTGAAATCTCCGGGCCTAACCCGGAAAGTGCAGAGGGGACTGCTTGGCTAGAGGATGGGAGAGGAGCGCGGAATTCCCGGTGTAGCGGTGAAATGCGTAGAGATCGGGAGGAAGGCCGGTGGCGAAGGCGGCGCTCTGGAACATTTCTGACGCTGAGGCTCGAAAGCGTGGGGAGCAAACAGG	Bacteria	Nitrospirota	Nitrospiria	Nitrospirales	Nitrospiraceae	Nitrospira	ASV221	Comammox	0	0	0	0	0	0.00834028	0	0	0	0	0	0	0	0	0	0	0	0	0	0	0	0	0	0	0	0	0	0	0	0	0	0	0
TACGAAGGTGGCAAGCGTTGTTCGGATTTACTGGGCGTACAGGGAGCGTAGGCGGTTGGGTAAGCCCTTCGTGAAATCTCCGGGCCTAACCCGGAAAGGGCGGAGGGGACTGCTCGGCTAGAGGATGGGAGAGGAGCGCGGAATTCCCGGTGTAGCGGTGAAATGCGTAGAGATCGGGAGGAAGGCCGGTGGCGAAGGCGGCGCTCTGGAACATTTCTGACGCTGAGGCTCGAAAGCGTGGGGAGCAAACAGG	Bacteria	Nitrospirota	Nitrospiria	Nitrospirales	Nitrospiraceae	Nitrospira	ASV295	Comammox	0	0.00793462	0	0	0	0.00278009	0.0110211	0.0797074	0.182603	0	0	0	0	0	0	0	0	0	0	0	0	0	0	0.130799	0.420046	0.259424	1.28311	1.27728	0.00936856	0	0	0	0
TACGAAGGTGGCAAGCGTTGTTCGGATTTACTGGGCGTACAGGGAGCGTAGGCGGTTGGGTAAGCCCTCCGTGAAATCTCCGGGCCTAACCCGGAAAGTGCGGAGGGGACTGCTCGGCTAGAGGATGGGAGAGGAGCGCGGAATTCCCGGTGTAGCGGTGAAATGCGTAGAGATCGGGAGGAAGGCCGGTGGCGAAGGCGGCGCTCTGGAACATATCTGACGCTGAGGCTCGAAAGCGTGGGGAGCAAACAGG	Bacteria	Nitrospirota	Nitrospiria	Nitrospirales	Nitrospiraceae	Nitrospira	ASV755	Comammox	0	0	0	0	0	0	0	0	0	0	0	0	0	0	0	0	0	0	0	0.0862999	0.0500751	0.0368358	0.0173762	0.0116266	0.0105672	0.0608026	0.0549904	0.0485044	0.00936856	0.0126831	0.0148269	0.00755401	0
TACGAAGGTGGCAAGCGTTGTTCGGATTTACTGGGCGTACAGGAAGCGTAGACGGTTAAATAAGCCCTCCGTGAAATCTCCGAGCCTAACCCGGAAAGTGCAGAGGAGACTGCTCGGCTAAAAGATAAAAAAGGAGCGCGGAATTCCCAATGTAGCGATGAAATGCGTAGAGATCGAAAAAAAGGCCGGTGGCAAAGGCGACGCTCTGGAACATTTCTGACGCTGAGGCTCGAAAGCGTGGAAAGCAAACAAG	Bacteria	Nitrospirota	Nitrospiria	Nitrospirales	Nitrospiraceae	Nitrospira	ASV965	Comammox	0	0	0	0	0	0	0	0	0	0	0	0	0	0	0	0	0	0	0	0	0	0	0	0	0	0	0.00916506	0	0	0	0	0	0
TACGAAGGTGGCAAGCGTTGTTCGGATTCACTGGGCGTACAGGGTGTGTAGGCGGTTTGGTAAGCCTTCTGTTAAAGCTTCGGGCCCAACCCGGAAAGCGCAGAGGGTACTGCCAGGCTAGAGGGTGGGAGAGGAGCGCGGAATTCCCGGTGTAGCGGTGAAATGCGTAGAGATCGGGAGGAAGGCCGGTGGCGAAGGCGGCGCTCTGGAACATACCTGACGCTGAGACACGAAAGCGTGGGGAGCAAACAGG	Bacteria	Nitrospirota	Nitrospiria	Nitrospirales	Nitrospiraceae	Nitrospira	ASV1	NOB	8.21193	7.89495	18.7476	15.2675	15.1261	22.2825	21.6069	25.5064	12.6937	31.1642	28.2492	30.1241	27.5838	35.4467	31.3519	38.3978	35.1493	6.32067	7.07981	5.02697	8.99683	8.10388	10.8862	19.989	14.4612	13.7333	8.64724	7.87389	14.0903	26.0194	20.9059	11.4066	15.0328
TACGAAGGTGGCAAGCGTTGTTCGGATTCACTGGGCGTACAGGGAGCGTAGGCGGTTGGGTAAGCCCTCCGTGAAATCTCCGGGCCTAACCCGGAAAGTGCAGAGGGGACTGCTCAGCTAGAGGATGGGAGAGGAGCGCGGAATTCCCGGTGTAGCGGTGAAATGCGTAGAGATCGGGAGGAAGGCCGGTGGCGAAGGCGGCGCTCTGGAACATTTCTGACGCTGAGGCTCGAAAGCGTGGGGAGCAAACAGG	Bacteria	Nitrospirota	Nitrospiria	Nitrospirales	Nitrospiraceae	Nitrospira	ASV6	NOB	11.9346	4.89566	8.5086	12.5023	7.11015	6.79733	3.19061	3.64779	2.25764	0.543518	0.162636	0.432493	0.0974075	0.438323	0.106866	0.150173	0.16085	15.1251	9.6379	6.25674	6.17593	7.31191	3.75326	4.35414	5.55042	2.85772	3.02447	2.00485	10.9893	1.06538	0.45222	0.105756	0.0517777
TACGAAGGGGGCTAGCGTTGCTCGGAATTACTGGGCGTAAAGGGTGCGTAGGCGGGTCTTTAAGTCAGAGGTGAAATCCTGGAGCTCAACTCCAGAACTGCCTTTGATACTGAGGATCTTGAGTTCGGGAGAGGTGAGTGGAACTGCGAGTGTAGAGGTGAAATTCGTAGATATTCGCAAGAACACCAGTGGCGAAGGCGGCTCACTGGCCCGATACTGACGCTGAGGCACGAAAGCGTGGGGAGCAAACAGG	Bacteria	Proteobacteria	Alphaproteobacteria	Rhizobiales	Xanthobacteraceae	Nitrobacter	ASV730	NOB	0	0	0	0	0	0	0	0	0	0	0	0	0	0	0	0	0	0	0	0	0	0	0	0	0.0026418	0	0	0	0.00936856	0	0	0.234174	2.0107
TACGTAGGGTGCGAGCGTTAATCGGAATTACTGGGCGTAAAGCGTGCGCAGGCGGTTTTGTAAGACAGATGTGAAATCCCCGGGCTTAACCTGGGAACTGCATTTGTAACTGCAAGGCTAGAGTACGGCAGAGGGGGGTAGAATTCCACGTGTAGCAGTGAAATGCGTAGATATGTGGAGGAATACCGATGGCGAAGGCAGCCCCCTGGGTCGATACTGACGCTCATGCACGAAAGCGTGGGGAGCAAACAGG	Bacteria	Proteobacteria	Gammaproteobacteria	Burkholderiales	Gallionellaceae	Candidatus Nitrotoga	ASV837	NOB	0	0	0	0	0	0	0	0	0	0	0	0	0	0	0	0	0	0	0	0	0	0.0276269	0	0	0	0.00405351	0	0	0	0	0.0222403	0.022662	0
*Nitrifier guilds were annotated by phylogenetic tree position based on the 16S rRNA gene
